# Supplementary material for: A Multiscale Denoising Framework Using Detection Theory with Application to Images from CMOS/CCD Sensors
Source: Sensors (Basel). 2019 Jan 8;19(1):206. doi: 10.3390/s19010206 (PMC6338905; doi:10.3390/s19010206)
Supplement: Supplementary file 1 [file sensors-19-00206-s001.zip]

Archive with 1 entries (1 files):
- sensors-397927-supplementary.pdf
